# Supplementary material for: Insights into the ISG15 transfer cascade by the UBE1L activating enzyme
Source: Nat Commun. 2023 Dec 2;14:7970. doi: 10.1038/s41467-023-43711-3 (PMC10693564; doi:10.1038/s41467-023-43711-3)
Supplement: Supplementary file 4 — Source Data [file 41467_2023_43711_MOESM4_ESM.xlsx]

## Sheet: Figure 1c
Figure 1c	Coomassie

## Sheet: Figure 4c
Figure 4c	Fluorescent gel

## Sheet: Figure 4d, Supplementary Fig 7d
Figure 4d	Coomassie

## Sheet: Figure 4e
Source data Fig. 4e. UBE1L charging with ISG15 mutants.
ISG15	Rep 1	Rep 2	Rep 3	Average	St. Dev
WT	23.11	27.09	28.5	26.23	2.28
L121Q	22.31	21.07	28.89	24.09	3.43
W123R	18.87	24.34	24.99	22.73	2.74
P130Q	22.05	20.57	22.43	21.68	0.8
3xmut	18.37	21.47	21.15	20.33	1.39
4xmut	27.76	25.83	30.3	27.96	1.83
5xmut	20.29	20.69	29.92	23.63	4.45

## Sheet: Figure 4f
Source data Fig. 4f. UBA1 charging with ISG15 mutants.
ISG15	Rep 1	Rep 2	Rep 3	Average	St. Dev
WT	1.07	1.05	1.17	1.09667	0.0524934
L121Q	1.27	1.22	1.19	1.22667	0.0329983
W123R	1.44	1.39	1.36	1.39667	0.0329983
P130Q	1.98	1.65	2.1	1.91	0.190263
3xmut	1.16	1.12	1.14	1.14	0.0163299
4xmut	27.02	22.28	28.32	25.8733	2.59571
5xmut	18.29	22.84	28.64	23.2567	4.23563

## Sheet: Figure 4g
Figure 4g	Fluorescent gel

## Sheet: Figure 5a and b
Figure 5a and b	fluorescent gel

## Sheet: Figure 5c
Figure 5c	Fluorescent gel

## Sheet: Figure 6a
Figure 6a	Western blot - FLAG, Ubiquitin, actin
	Western blot with marker overlay

## Sheet: Figure 6b
Figure 6b	Western blot - FLAG, ubiquitin, actin
	Western blot with marker overlay

[truncated: 19 more sheets: Figure 7c, Figure 7d, Supplementary Figure 1b, Supplementary Figure 2a, Supplementary Figure 2b, Supplementary Figure 2c, Supplementary Figure 2d, Supplementary Figure 2e, Supplementary Figure 7b, Supplementary Figure 7c, Supplementary Figure 7e, Supplementary Figure 7f, Supplementary Figure 8a, Supplementary Figure 8b, Supplementary Figure 9a, Supplementary Figure 10a, Supplementary Figure 10d, Supplementary Figure 10e, Supplementary Figure 10f]
